# Supplementary material for: Visual and Interoceptive EEG Signatures Reveal the Interaction Between Facial and Creator Identities in Self-Processing
Source: Brain Sci. 2026 Jun 30;16(7):699. doi: 10.3390/brainsci16070699 (PMC13406785; doi:10.3390/brainsci16070699)
Supplement: Supplementary file 1 [file brainsci-16-00699-s001.zip]

Archive with 1 entries (1 files):
- brainsci-4363567-supplementary.pdf
